# Supplementary material for: Prior infection with SARS-CoV-2 WA1/2020 partially protects rhesus macaques against reinfection with B.1.1.7 and B.1.351 variants
Source: Sci Transl Med. 2021 Sep 21;13(618):eabj2641. doi: 10.1126/scitranslmed.abj2641 (PMC8829873; doi:10.1126/scitranslmed.abj2641)
Supplement: Supplementary file 2 — Data file S1 [file scitranslmed.abj2641_data_file_s1.zip]

Archive with 1 entries (1 files):
- scitranslmed.abj2641_data_file_s1.xlsx
