# Supplementary material for: Prior infection with SARS-CoV-2 WA1/2020 partially protects rhesus macaques against reinfection with B.1.1.7 and B.1.351 variants
Source: Sci Transl Med. 2021 Sep 21;13(618):eabj2641. doi: 10.1126/scitranslmed.abj2641 (PMC8829873; doi:10.1126/scitranslmed.abj2641)
Supplement: Supplementary file 2 — Data file S1 [file scitranslmed.abj2641_data_file_s1.zip › scitranslmed.abj2641_data_file_s1.xlsx]

## Sheet: Fig 1
sgRNA copies/ml or copies/swab
BAL		Day
		0	1	2	4	7	10
42329		1.69897	4.08115	5.79762	3.9167	2.90795	1.69897
43537		1.69897	5.50258	5.46111	3.23067	3.21778	1.69897
43766		1.69897	4.83548	4.66624	3.0403	2.3623	1.69897
44342		1.69897	4.98017	3.60459	2.79868	2.67117	1.69897
7146		1.69897	4.30731	4.70635	2.94503	2.3762	1.69897
7147		1.69897	4.10729	4.89517	3.06302	2.46687	1.69897
44281		1.69897	3.86506	4.5451	2.32454	2.46496	1.69897
44330		1.69897	4.55526	5.38222	2.34543	2.27048	1.69897
44394		1.69897	3.72357	4.56676	2.54698	2.30393	1.69897
T168		1.69897	4.73034	6.15458	2.92324	2.70722	1.69897
7149		1.69897	5.61502	4.64203	3.33684	3.45209	1.69897
7151		1.69897	4.26363	4.21421	2.96839	2.93702	1.69897
44395		1.69897	5.27975	5.35883	2.60206	2.34563	1.69897
R576		1.69897	4.32069	4.43515	3.22401	1.69897	1.69897
T708		1.69897	5.24761	4.35539	2.74126	2.4328	1.69897
7152		1.69897	3.53258	4.48273	3.14641	2.59728	1.69897
7124		1.69897	3.60079	5.19211	4.26349	3.68314	1.69897
7129		1.69897	4.05081	4.92726	1.95911	2.46591	1.69897
Median		1.69897	4.314	4.68629	2.95671	2.46639	1.69897
NS		Day
		0	1	2	4	7	10
42329		1.69897	2.16557	4.40803	4.86816	3.98387	2.12651
43537		1.69897	4.88949	6.58882	5.52184	4.76393	1.69897
43766		1.69897	3.75498	5.83026	4.39285	3.18779	1.69897
44342		1.69897	3.15351	5.01288	3.34376	4.00614	1.69897
7146		1.69897	4.24429	5.9151	5.15955	3.25232	1.69897
7147		1.69897	3.49125	6.41004	4.77586	1.69897	1.69897
44281		1.69897	4.2318	6.59387	4.83731	3.95913	1.69897
44330		1.69897	3.55267	6.82644	4.89709	4.09072	1.69897
44394		1.69897	4.08555	6.0937	4.26856	2.90816	2.07496
T168		1.69897	2.32149	5.2653	5.2564	4.47858	1.69897
7149		1.69897	4.37018	4.5122	2.74149	1.69897	1.69897
7151		1.69897	3.8167	4.16506	2.16712	1.69897	1.69897
44395		1.69897	2.86756	5.21539	3.94284	4.33894	1.69897
R576		1.69897	4.18569	5.78992	3.89498	2.31389	1.69897
T708		1.69897	2.07644	4.66693	3.46482	4.61312	1.69897
7152		1.69897	2.86774	5.88201	5.07267	3.48551	1.69897
7124		1.69897	4.95926	6.94983	5.03324	3.3689	1.69897
7129		1.69897	4.70096	6.71263	5.42313	2.72116	1.69897
Median		1.69897	3.78584	5.85614	4.80659	3.4272	1.69897

## Sheet: Fig 2
sgRNA copies/ml or copies/swab
A. BAL		Day
		0	1	2	4	7	10
42329	WA/WA	1.69897	2.41431	1.69897	1.69897	1.69897	1.69897
43537		1.69897	1.69897	1.69897	1.69897	1.69897	1.69897
43766		1.69897	1.69897	1.69897	1.69897	1.69897	1.69897
44342		1.69897	1.69897	1.69897	1.69897	1.69897	1.69897
7146		1.69897	1.69897	1.69897	1.69897	1.69897	1.69897
7147		1.69897	1.69897	1.69897	1.69897	1.69897	1.69897
Median		1.69897	1.69897	1.69897	1.69897	1.69897	1.69897
44281	WA/B.1.1.7	1.69897	3.78358	2.90218	1.69897	1.69897	1.69897
44330		1.69897	1.69897	2.86086	1.69897	1.69897	1.69897
44394		1.69897	2.45088	2.55504	1.69897	1.69897	1.69897
T168		1.69897	1.69897	1.69897	1.69897	1.69897	1.69897
7149		1.69897	1.69897	1.69897	1.69897	1.69897	1.69897
7151		1.69897	1.69897	1.69897	1.69897	1.69897	1.69897
Median		1.69897	1.69897	2.12701	1.69897	1.69897	1.69897
44395	WA/B.1.351	1.69897	3.70659	3.90705	1.69897	1.69897	1.69897
R576		1.69897	4.89042	2.68975	1.69897	1.69897	1.69897
T708		1.69897	4.63402	3.76215	1.69897	1.69897	1.69897
7152		1.69897	3.78573	1.69897	1.69897	1.69897	1.69897
7124		1.69897	4.29387	1.69897	1.69897	1.69897	1.69897
7129		1.69897	3.30709	1.69897	1.69897	1.69897	1.69897
Median		1.69897	4.0398	2.19436	1.69897	1.69897	1.69897
7179	Sham/B.1.351	1.69897	5.81886	4.64939	3.36984	1.69897	1.69897
7180		1.69897	6.96848	6.18295	4.07876	2.10619	1.69897
7251		1.69897	6.72766	5.36011	4.47552	3.32011	1.69897
Median		1.69897	6.72766	5.36011	4.07876	2.10619	1.69897
B. NS		Day
		0	1	2	4	7	10
42329	WA/WA	1.69897	3.12106	1.69897	1.69897	1.69897	1.69897
43537		1.69897	2.74872	1.69897	1.69897	1.69897	1.69897
43766		1.69897	2.73214	1.69897	1.69897	1.69897	1.69897
44342		1.69897	1.69897	1.69897	1.69897	1.69897	1.69897
7146		1.69897	2.41024	1.69897	1.69897	1.69897	1.69897
7147		1.69897	1.69897	1.69897	1.69897	1.69897	1.69897
Median		1.69897	2.57119	1.69897	1.69897	1.69897	1.69897
44281	WA/B.1.1.7	1.69897	4.52307	4.36326	3.49917	1.69897	1.69897
44330		1.69897	3.06108	3.79575	1.69897	1.69897	1.69897
44394		1.69897	3.54304	1.69897	1.69897	1.69897	1.69897
T168		1.69897	1.69897	1.69897	1.69897	1.69897	1.69897
7149		1.69897	4.22349	2.35617	1.69897	1.69897	1.69897
7151		1.69897	2.50635	3.59709	2.10985	1.69897	1.69897
Median		1.69897	3.30206	2.97663	1.69897	1.69897	1.69897
44395	WA/B.1.351	1.69897	3.46419	5.29969	2.07471	1.69897	1.69897
R576		1.69897	1.69897	2.69077	1.69897	1.69897	1.69897
T708		1.69897	4.14572	3.89176	2.23892	1.69897	1.69897
7152		1.69897	4.44408	3.51991	1.69897	1.69897	1.69897
7124		1.69897	3.1842	1.69897	1.69897	1.69897	1.69897
7129		1.69897	3.34621	4.02293	3.41273	1.69897	1.69897
Median		1.69897	3.4052	3.70583	1.88684	1.69897	1.69897
7179	Sham/B.1.351	1.69897	3.9064	6.51358	6.25006	5.67946	4.23232
7180		1.69897	4.00959	5.87054	3.72457	2.26583	1.69897
7251		1.69897	5.93328	5.83729	4.54843	3.28586	1.8177
Median		1.69897	4.00959	5.87054	4.54843	3.28586	1.8177
C. Peak VL
BAL
WA	WA/WA	WA/B.1.1.7	WA/B.1.351	B.1.351
5.8	2.41	3.78	3.91	5.82
5.46	1.7	2.86	4.89	6.97
4.84	1.7	2.56	4.63	6.73
4.98	1.7	1.7	3.79	6.3
4.71	1.7	1.7	4.29	6.57
4.9	1.7	1.7	3.31	5.98
4.55
5.38
4.57
6.15
5.62
4.26
5.36
4.44
5.25
4.48
5.19
4.93
NS
WA	WA/WA	WA/B.1.1.7	WA/B.1.351	B.1.351
4.87	3.12	4.52	5.3	6.51
6.59	2.75	3.8	2.69	5.87
5.83	2.73	3.54	4.15	5.93
5.01	1.7	1.7	4.44	5.6
5.92	2.41	4.22	3.18	5.54
6.41	1.7	3.6	4.02	5.71
6.59
6.83
6.09
5.27
4.51
4.17
5.22
5.79
4.67
5.88
6.95
6.71

## Sheet: Fig 3
NAb Titer
Week 0
WA1/2020	D614G	B.1.1.7	B.1.351
20	20	20	20
20	20	20	20
20	20	20	20
20	20	20	20
20	20	20	20
20	20	20	20
20	20	20	20
20	20	20	20
20	20	20	20
36	20	20	27
20	20	20	20
24	20	20	20
20	20	20	20
20	20	20	20
25	20	20	20
20	20	20	20
20	20	20	20
20	20	20	20
Week 4 (WA)
WA1/2020	D614G	B.1.1.7	B.1.351
100	123	64	66
165	249	86	115
339	340	145	25
216	196	131	73
238	224	190	83
1009	677	442	162
167	247	179	68
421	361	226	91
99	166	85	89
609	233	215	106
316	250	171	161
173	298	204	74
362	328	162	49
421	347	244	63
85	307	113	30
375	1446	752	57
125	313	149	99
940	852	868	207
Week 7 (WA/WA)
WA1/2020	D614G	B.1.1.7	B.1.351
3596	2520	3648	154
1091	1699	1712	339
941	1797	1001	286
4451	3684	521	658
1016	1977	1209	541
5776	5988	5098	1212
Week 7 (WA/B.1.1.7)
WA1/2020	D614G	B.1.1.7	B.1.351
3893	1177	2854	968
6792	7908	6022	450
592	437	1358	321
1197	1962	1798	395
1659	2135	1776	1351
3977	4138	2402	320
Week 7 (WA/B.1.351)
WA1/2020	D614G	B.1.1.7	B.1.351
3980	5098	2112	2678
3033	2981	592	2314
2923	521	2096	3549
2004	1584	1614	3512
673	323	220	2442
4878	4099	2558	5090

## Sheet: Fig 4
ELISA Titer
Week 0
WA1/2020	B.1.1.7	B.1.351
25	25	25
25	25	25
25	25	25
25	25	25
29.6	25	25
25	25	25
25	25	25
25	25	25
25	25	25
25	25	25
25	25	25
25	25	25
25	25	25
25	25	25
25	25	25
25	25	25
25	25	25
25	25	25
Week 4 (WA)
WA1/2020	B.1.1.7	B.1.351
48.4	41.6	25
95.6	74.3	43.1
119.3	86.5	32.6
71.9	60.4	29.1
83.2	68.9	38.9
1339	816	34.3
49.9	43.7	25
199.4	163.3	25
30.6	28.7	25
122.1	86.5	36.7
111.9	103.7	51.9
380.4	411.4	25
125.9	109.2	43.8
77.3	57.3	25
51.4	39.7	25
382.3	276	30.7
39.4	38.3	27.1
1057.6	515.2	46.2
Week 7 (WA/WA)
WA1/2020	B.1.1.7	B.1.351
4921	5478.2	296.9
2120.6	2375.3	520.6
2531.1	2121.8	400.3
3364.8	3243.7	1323.4
3062.4	2380	395.7
14434.7	8369.9	421.9
Week 7 (WA/B.1.1.7)
WA1/2020	B.1.1.7	B.1.351
8234.3	5155.9	1461
34329	11285	1090.5
2806.6	2281.7	851.3
2324	1729.3	179.3
3260.9	2492.2	580
20996.9	9645.1	484.3
Week 7 (WA/B.1.351)
WA1/2020	B.1.1.7	B.1.351
30435.6	20734.3	9833.4
2758.8	2433.7	1986.6
4335.2	3810.1	2142
5827.1	4564.4	3232.5
2816.4	2756.6	1615.4
16439.9	12290	3894.8

## Sheet: Fig 5
SFC / 10^6 PBMC
Week 4 (WA)
WA1/2020	B.1.351	B.1.1.7	P.1	CAL.20C
300	420	445	425	175
110	150	125	160	190
110	160	135	140	70
105	125	135	130	105
65	55	85	60	35
645	580	735	805	295
190	100	140	95	150
25	45	50	40	65
405	370	435
500	535	445
60	245	150	125	80
225	245	215	165	195
200	390	325	305	335
435	465	480	445	370
145	100	185	130	140
705	785	680	810	615
120	100	105	100	120
70	65	75	115	125
Week 7 (WA/WA)
WA1/2020	B.1.351	B.1.1.7	P.1	CAL.20C
360	345	380	330	260
88	113	83	83	118
45	90	63	28	45
160	153	190	140	155
63	63	68	30	60
175	140	168	170	88
Week 7 (WA/B.1.1.7)
WA1/2020	B.1.351	B.1.1.7	P.1	CAL.20C
283	335	433	265	360
138	140	260	178	223
93	123	163	95	58
140	183	168	173	175
193	185	218	220	163
565	485	545	378	570
Week 7 (WA/B.1.351)
WA1/2020	B.1.351	B.1.1.7	P.1	CAL.20C
180	220	213	228	250
410	393	503	333	438
223	233	268	295	315
113	145	148	125	165
615	618	590	518	680
1018	1105	1003	1133	1125
